# Supplementary material for: In vitro antibiofilm efficacy of ertapenem, tobramycin, and moxifloxacin against biofilms grown in a glass bead or CDC Biofilm Reactor®
Source: PLoS One. 2025 Feb 10;20(2):e0318487. doi: 10.1371/journal.pone.0318487 (PMC11809895; doi:10.1371/journal.pone.0318487)
Supplement: S1 Data — (XLSX) [file pone.0318487.s001.xlsx]

## Sheet: Compiled Data
S. aureus				log10 CFU/mm2			P. aeruginosa				log10 CFU/mm2
2023-09-13	CDC trial 1	control	sample 1	6.92776			2023-09-20	CDC trial 1	control	sample 1	6.20691
	CDC trial 1	control	sample 2	7.04567			n=5	CDC trial 1	control	sample 2	6.30667
	CDC trial 1	control	sample 3	6.8234				CDC trial 1	control	sample 3	6.40522
	CDC trial 1	control	sample 4	6.93011				CDC trial 1	control	sample 4	6.01681
	CDC trial 1	control	sample 5	6.88765				CDC trial 1	control	sample 5	5.80058
	CDC trial 1	control	sample 6	6.78405			2023-10-04	CDC trial 2	control	sample 1	6.46192
2023-09-27	CDC trial 2	control	sample 1	6.93311				CDC trial 2	control	sample 2	6.40979
	CDC trial 2	control	sample 2	6.86183				CDC trial 2	control	sample 3	6.38705
	CDC trial 2	control	sample 3	6.87188				CDC trial 2	control	sample 4	6.63605
	CDC trial 2	control	sample 4	6.92439				CDC trial 2	control	sample 5	6.60749
	CDC trial 2	control	sample 5	7.30982				CDC trial 2	control	sample 6	6.55607
	CDC trial 2	control	sample 6	7.32247			2023-10-25	CDC trial 3	control	sample 1	6.44795
2023-10-18	CDC trial 3	control	sample 1	6.96695				CDC trial 3	control	sample 2	6.47547
n=5	CDC trial 3	control	sample 2	6.61859				CDC trial 3	control	sample 3	6.37521
	CDC trial 3	control	sample 3	6.78029				CDC trial 3	control	sample 4	6.51547
	CDC trial 3	control	sample 4	6.30505				CDC trial 3	control	sample 5	6.54241
	CDC trial 3	control	sample 5	6.6904				CDC trial 3	control	sample 6	6.42716
2023-09-14	CDC trial 1	ertapenem	sample 1	5.9592			2023-09-21	CDC trial 1	ertapenem	sample 1	5.42503
3 spin	CDC trial 1	ertapenem	sample 2	6.01351			3 spin	CDC trial 1	ertapenem	sample 2	5.48114
	CDC trial 1	ertapenem	sample 3	6.09112				CDC trial 1	ertapenem	sample 3	5.29362
	CDC trial 1	ertapenem	sample 4	6.01185				CDC trial 1	ertapenem	sample 4	5.00963
	CDC trial 1	ertapenem	sample 5	5.94361				CDC trial 1	ertapenem	sample 5	5.3728
	CDC trial 1	ertapenem	sample 6	6.25235				CDC trial 1	ertapenem	sample 6	5.31893
2023-09-28	CDC trial 2	ertapenem	sample 1	6.09617			2023-10-05	CDC trial 2	ertapenem	sample 1	5.6616
3 spin	CDC trial 2	ertapenem	sample 2	6.13079			3 spin	CDC trial 2	ertapenem	sample 2	5.31893
	CDC trial 2	ertapenem	sample 3	6.32165				CDC trial 2	ertapenem	sample 3	5.46192
	CDC trial 2	ertapenem	sample 4	5.84385				CDC trial 2	ertapenem	sample 4	5.73767
	CDC trial 2	ertapenem	sample 5	6.15615				CDC trial 2	ertapenem	sample 5	5.71523
	CDC trial 2	ertapenem	sample 6	6.51373				CDC trial 2	ertapenem	sample 6	5.66036
2023-10-19	CDC trial 3	ertapenem	sample 1	6.19599			2023-10-26	CDC trial 3	ertapenem	sample 1	4.53914
3 spin	CDC trial 3	ertapenem	sample 2	5.68101			3 spin	CDC trial 3	ertapenem	sample 2	4.17444
	CDC trial 3	ertapenem	sample 3	6.12357				CDC trial 3	ertapenem	sample 3	4.74999
	CDC trial 3	ertapenem	sample 4	6.30251				CDC trial 3	ertapenem	sample 4	4.70636
	CDC trial 3	ertapenem	sample 5	6.25075				CDC trial 3	ertapenem	sample 5	3.25741
	CDC trial 3	ertapenem	sample 6	6.15296				CDC trial 3	ertapenem	sample 6	5.30505
2023-09-14	CDC trial 1	moxifloxacin	sample 1	4.11185			2023-09-21	CDC trial 1	moxifloxacin	sample 1	0.293624
3 spin	CDC trial 1	moxifloxacin	sample 2	3.87682			3 spin	CDC trial 1	moxifloxacin	sample 2	0.615843
	CDC trial 1	moxifloxacin	sample 3	3.85313				CDC trial 1	moxifloxacin	sample 3	0.895684
	CDC trial 1	moxifloxacin	sample 4	3.72284				CDC trial 1	moxifloxacin	sample 4	0
	CDC trial 1	moxifloxacin	sample 5	4.31481				CDC trial 1	moxifloxacin	sample 5	0
	CDC trial 1	moxifloxacin	sample 6	4.14914				CDC trial 1	moxifloxacin	sample 6	-0.104316
2023-09-28	CDC trial 2	moxifloxacin	sample 1	4.23514			2023-10-05	CDC trial 2	moxifloxacin	sample 1	0.407567
3 spin	CDC trial 2	moxifloxacin	sample 2	4.91202			3 spin	CDC trial 2	moxifloxacin	sample 2	0
	CDC trial 2	moxifloxacin	sample 3	5.27043				CDC trial 2	moxifloxacin	sample 3	1.16868
	CDC trial 2	moxifloxacin	sample 4	5.42315				CDC trial 2	moxifloxacin	sample 4	0
	CDC trial 2	moxifloxacin	sample 5	3.72176				CDC trial 2	moxifloxacin	sample 5	0
	CDC trial 2	moxifloxacin	sample 6	4.64888				CDC trial 2	moxifloxacin	sample 6	0
2023-10-19	CDC trial 3	moxifloxacin	sample 1	3.24138			2023-10-26	CDC trial 3	moxifloxacin	sample 1	0
3 spin	CDC trial 3	moxifloxacin	sample 2	3.59898			3 spin	CDC trial 3	moxifloxacin	sample 2	0
	CDC trial 3	moxifloxacin	sample 3	4.13184				CDC trial 3	moxifloxacin	sample 3	0
	CDC trial 3	moxifloxacin	sample 4	4.17061				CDC trial 3	moxifloxacin	sample 4	0
	CDC trial 3	moxifloxacin	sample 5	3.8327				CDC trial 3	moxifloxacin	sample 5	0.293624
	CDC trial 3	moxifloxacin	sample 6	5.14813				CDC trial 3	moxifloxacin	sample 6	1.22812
2023-09-14	CDC trial 1	tobramycin	sample 1	4.56932			2023-09-21	CDC trial 1	tobramycin	sample 1	0.196714
3 spin	CDC trial 1	tobramycin	sample 2	3.41089			3 spin	CDC trial 1	tobramycin	sample 2	0
	CDC trial 1	tobramycin	sample 3	4.68101				CDC trial 1	tobramycin	sample 3	1.40757
	CDC trial 1	tobramycin	sample 4	3.73348				CDC trial 1	tobramycin	sample 4	1.32705
	CDC trial 1	tobramycin	sample 5	4.34284				CDC trial 1	tobramycin	sample 5	0
	CDC trial 1	tobramycin	sample 6	4.29795				CDC trial 1	tobramycin	sample 6	1.07895
2023-09-28	CDC trial 2	tobramycin	sample 1	4.84263			2023-10-05	CDC trial 2	tobramycin	sample 1	0.594654
3 spin	CDC trial 2	tobramycin	sample 2	5.71275			3 spin	CDC trial 2	tobramycin	sample 2	-0.104316
	CDC trial 2	tobramycin	sample 3	5.04026				CDC trial 2	tobramycin	sample 3	2.35072
	CDC trial 2	tobramycin	sample 4	5.49638				CDC trial 2	tobramycin	sample 4	0.439752
	CDC trial 2	tobramycin	sample 5	5.06053				CDC trial 2	tobramycin	sample 5	2.28307
	CDC trial 2	tobramycin	sample 6	5.61859				CDC trial 2	tobramycin	sample 6	0.469715
2023-10-19	CDC trial 3	tobramycin	sample 1	6.09799			2023-10-26	CDC trial 3	tobramycin	sample 1	0.372805
3 spin	CDC trial 3	tobramycin	sample 2	6.46055			3 spin	CDC trial 3	tobramycin	sample 2	0.524073
	CDC trial 3	tobramycin	sample 3	6.03399				CDC trial 3	tobramycin	sample 3	1.15096
	CDC trial 3	tobramycin	sample 4	6.25489				CDC trial 3	tobramycin	sample 4	0.636046
	CDC trial 3	tobramycin	sample 5	5.68573				CDC trial 3	tobramycin	sample 5	0.439752
	CDC trial 3	tobramycin	sample 6	5.42732				CDC trial 3	tobramycin	sample 6	2.5961
2023-09-14	bead trial 1	control	sample 1	6.14353			2023-09-21	bead trial 1	control	sample 1	6.45478
	bead trial 1	control	sample 2	6.09431				bead trial 1	control	sample 2	5.78273
	bead trial 1	control	sample 3	5.64348				bead trial 1	control	sample 3	5.96119
	bead trial 1	control	sample 4	5.94188				bead trial 1	control	sample 4	6.09082
	bead trial 1	control	sample 5	5.70098				bead trial 1	control	sample 5	6.07416
	bead trial 1	control	sample 6	6.18209				bead trial 1	control	sample 6	6.05431
2023-09-28	bead trial 2	control	sample 1	5.43936			2023-09-28	bead trial 2	control	sample 1	7.15877
	bead trial 2	control	sample 2	5.52245				bead trial 2	control	sample 2	6.3006
	bead trial 2	control	sample 3	5.57182				bead trial 2	control	sample 3	5.6695
	bead trial 2	control	sample 4	5.44765				bead trial 2	control	sample 4	6.09431
	bead trial 2	control	sample 5	5.26536				bead trial 2	control	sample 5	5.97513
	bead trial 2	control	sample 6	5.3988				bead trial 2	control	sample 6	6.10006
2023-10-19	bead trial 3	control	sample 1	5.56009			2023-10-19	bead trial 3	control	sample 1	6.95285
	bead trial 3	control	sample 2	5.45174				bead trial 3	control	sample 2	6.86132
	bead trial 3	control	sample 3	5.57105				bead trial 3	control	sample 3	5.7949
	bead trial 3	control	sample 4	5.88021				bead trial 3	control	sample 4	6.72168
	bead trial 3	control	sample 5	5.47162				bead trial 3	control	sample 5	7.55771
	bead trial 3	control	sample 6	5.36847				bead trial 3	control	sample 6	7.73194
2023-09-15	bead trial 1	ertapenem 100	sample 1	4.39302			2023-09-22	bead trial 1	ertapenem 100	sample 1	4.07658
3 spin	bead trial 1	ertapenem 101	sample 2	4.08138			3 spin	bead trial 1	ertapenem 101	sample 2	4.42065
	bead trial 1	ertapenem 102	sample 3	4.8682				bead trial 1	ertapenem 102	sample 3	4.80358
	bead trial 1	ertapenem 103	sample 4	4.81859				bead trial 1	ertapenem 103	sample 4	5.27002
	bead trial 1	ertapenem 104	sample 5	3.67622				bead trial 1	ertapenem 104	sample 5	4.61996
	bead trial 1	ertapenem 105	sample 6	3.96588				bead trial 1	ertapenem 105	sample 6	4.97053
2023-09-29	bead trial 2	ertapenem 106	sample 1	4.48595			2023-09-29	bead trial 2	ertapenem 106	sample 1	5.44145
3 spin	bead trial 2	ertapenem 107	sample 2	4.90266			3 spin	bead trial 2	ertapenem 107	sample 2	5.24127
	bead trial 2	ertapenem 108	sample 3	4.64478				bead trial 2	ertapenem 108	sample 3	4.15977
	bead trial 2	ertapenem 109	sample 4	3.12757				bead trial 2	ertapenem 109	sample 4	4.4157
	bead trial 2	ertapenem 110	sample 5	3.26955				bead trial 2	ertapenem 110	sample 5	4.15576
	bead trial 2	ertapenem 111	sample 6	2.58173				bead trial 2	ertapenem 111	sample 6	4.2087
2023-10-20	bead trial 3	ertapenem 112	sample 1	3.93916			2023-10-20	bead trial 3	ertapenem 112	sample 1	2.92168
3 spin	bead trial 3	ertapenem 113	sample 2	2.78979			3 spin	bead trial 3	ertapenem 113	sample 2	4.09777
	bead trial 3	ertapenem 114	sample 3	4.22955				bead trial 3	ertapenem 114	sample 3	4.86191
	bead trial 3	ertapenem 115	sample 4	3.91157				bead trial 3	ertapenem 115	sample 4	5.08376
	bead trial 3	ertapenem 116	sample 5	3.57413				bead trial 3	ertapenem 116	sample 5	5.50074
	bead trial 3	ertapenem 117	sample 6	2.47741				bead trial 3	ertapenem 117	sample 6	5.23961
2023-09-15	bead trial 1	moxifloxacin 100	sample 1	3.05048			2023-09-22	bead trial 1	moxifloxacin 100	sample 1	3.96588
3 spin	bead trial 1	moxifloxacin 101	sample 2	3.96307			3 spin	bead trial 1	moxifloxacin 101	sample 2	4.29843
	bead trial 1	moxifloxacin 102	sample 3	2.88125				bead trial 1	moxifloxacin 102	sample 3	0
	bead trial 1	moxifloxacin 103	sample 4	2.93991				bead trial 1	moxifloxacin 103	sample 4	1.39534
	bead trial 1	moxifloxacin 104	sample 5	3.51239				bead trial 1	moxifloxacin 104	sample 5	0
	bead trial 1	moxifloxacin 105	sample 6	2.18304				bead trial 1	moxifloxacin 105	sample 6	0
2023-09-29	bead trial 2	moxifloxacin 106	sample 1	4.33982			2023-09-29	bead trial 2	moxifloxacin 106	sample 1	0
3 spin	bead trial 2	moxifloxacin 107	sample 2	0.298432			3 spin	bead trial 2	moxifloxacin 107	sample 2	0
	bead trial 2	moxifloxacin 108	sample 3	1.67864				bead trial 2	moxifloxacin 108	sample 3	0
	bead trial 2	moxifloxacin 109	sample 4	1.07658				bead trial 2	moxifloxacin 109	sample 4	0
	bead trial 2	moxifloxacin 110	sample 5	1.6876				bead trial 2	moxifloxacin 110	sample 5	0
	bead trial 2	moxifloxacin 111	sample 6	1.20152				bead trial 2	moxifloxacin 111	sample 6	0.298432
2023-10-20	bead trial 3	moxifloxacin 112	sample 1	0.900492			2023-10-20	bead trial 3	moxifloxacin 112	sample 1	0
3 spin	bead trial 3	moxifloxacin 113	sample 2	1.17349			3 spin	bead trial 3	moxifloxacin 113	sample 2	0
	bead trial 3	moxifloxacin 114	sample 3	1.14353				bead trial 3	moxifloxacin 114	sample 3	0
	bead trial 3	moxifloxacin 115	sample 4	1.07658				bead trial 3	moxifloxacin 115	sample 4	0
	bead trial 3	moxifloxacin 116	sample 5	0.900492				bead trial 3	moxifloxacin 116	sample 5	0
	bead trial 3	moxifloxacin 117	sample 6	1.90589				bead trial 3	moxifloxacin 117	sample 6	0
2023-09-15	bead trial 1	tobramycin 100	sample 1	0			2023-09-22	bead trial 1	tobramycin 100	sample 1	0
3 spin	bead trial 1	tobramycin 101	sample 2	2.3049			3 spin	bead trial 1	tobramycin 101	sample 2	0
	bead trial 1	tobramycin 102	sample 3	1.07658				bead trial 1	tobramycin 102	sample 3	0
	bead trial 1	tobramycin 103	sample 4	2.22271				bead trial 1	tobramycin 103	sample 4	0
	bead trial 1	tobramycin 104	sample 5	0				bead trial 1	tobramycin 104	sample 5	0
	bead trial 1	tobramycin 105	sample 6	2.16373				bead trial 1	tobramycin 105	sample 6	1.37761
2023-09-29	bead trial 2	tobramycin 106	sample 1	0.298432			2023-09-29	bead trial 2	tobramycin 106	sample 1	0
3 spin	bead trial 2	tobramycin 107	sample 2	0			3 spin	bead trial 2	tobramycin 107	sample 2	0
	bead trial 2	tobramycin 108	sample 3	1.65061				bead trial 2	tobramycin 108	sample 3	0
	bead trial 2	tobramycin 109	sample 4	2.22098				bead trial 2	tobramycin 109	sample 4	0
	bead trial 2	tobramycin 110	sample 5	2.6551				bead trial 2	tobramycin 110	sample 5	0
	bead trial 2	tobramycin 111	sample 6	2.22443				bead trial 2	tobramycin 111	sample 6	0.775553
2023-10-20	bead trial 3	tobramycin 112	sample 1	0			2023-10-20	bead trial 3	tobramycin 112	sample 1	0
3 spin	bead trial 3	tobramycin 113	sample 2	1.70497			3 spin	bead trial 3	tobramycin 113	sample 2	0
	bead trial 3	tobramycin 114	sample 3	0				bead trial 3	tobramycin 114	sample 3	0.298432
	bead trial 3	tobramycin 115	sample 4	0				bead trial 3	tobramycin 115	sample 4	0
	bead trial 3	tobramycin 116	sample 5	0				bead trial 3	tobramycin 116	sample 5	0
	bead trial 3	tobramycin 117	sample 6	0.997402				bead trial 3	tobramycin 117	sample 6	1.95644
